# Supplementary material for: Expression of the Troponin C at 41C Gene in Adult Drosophila Tubular Muscles Depends upon Both Positive and Negative Regulatory Inputs
Source: PLoS One. 2015 Dec 7;10(12):e0144615. doi: 10.1371/journal.pone.0144615 (PMC4671713; doi:10.1371/journal.pone.0144615)
Supplement: S1 Table — (XLSX) [file pone.0144615.s001.xlsx]

## Sheet: Sheet1
	Displaying:Total Unique Peptide Count							WT	Mef2
#	Visible?	Starred?	Identified Proteins (71)	Accession Number	Molecular Weight	Protein Grouping Ambiguity	Taxonomy
1	TRUE	Empty	Cluster of Myosin heavy chain, muscle OS=Drosophila melanogaster GN=Mhc PE=1 SV=4 (MYSA_DROME)	MYSA_DROME	224 kDa	TRUE	unknown	131	81
2	TRUE	Empty	Cluster of DNA topoisomerase 2 OS=Drosophila melanogaster GN=Top2 PE=1 SV=1 (TOP2_DROME)	TOP2_DROME	164 kDa	TRUE	unknown	49	38
4	TRUE	Empty	Cluster of Paramyosin, long form OS=Drosophila melanogaster GN=Prm PE=1 SV=1 (MYSP1_DROME)	MYSP1_DROME [2]	102 kDa	TRUE	unknown	42	39
5	TRUE	Empty	Myosin regulatory light chain 2 OS=Drosophila melanogaster GN=Mlc2 PE=1 SV=2	MLR_DROME	24 kDa		unknown	15	12
6	TRUE	Empty	Cluster of Tropomyosin-2 OS=Drosophila melanogaster GN=Tm2 PE=2 SV=1 (TPM2_DROME)	TPM2_DROME [2]	33 kDa	TRUE	unknown	22	22
7	TRUE	Empty	Cluster of Tropomyosin-1, isoforms 9A/A/B OS=Drosophila melanogaster GN=Tm1 PE=1 SV=2 (TPM1_DROME)	TPM1_DROME [2]	39 kDa	TRUE	unknown	29	27
9	TRUE	Empty	Troponin T, skeletal muscle OS=Drosophila melanogaster GN=up PE=1 SV=3	TNNT_DROME	47 kDa		unknown	23	19
10	TRUE	Empty	Cluster of Bifunctional glutamate/proline--tRNA ligase OS=Drosophila melanogaster GN=Aats-glupro PE=1 SV=2 (SYEP_DROME)	SYEP_DROME	189 kDa	TRUE	unknown	32	20
11	TRUE	Empty	Chromosomal protein D1 OS=Drosophila melanogaster GN=D1 PE=1 SV=3	CPD1_DROME	37 kDa		unknown	13	17
12	TRUE	Empty	Recombination repair protein 1 OS=Drosophila melanogaster GN=Rrp1 PE=1 SV=2	RRP1_DROME	75 kDa		unknown	19	17
13	TRUE	Empty	Regulator of chromosome condensation OS=Drosophila melanogaster GN=Bj1 PE=1 SV=2	RCC1_DROME	59 kDa		unknown	15	17
16	TRUE	Empty	Regulatory protein zeste OS=Drosophila melanogaster GN=z PE=1 SV=3	ZEST_DROME	62 kDa	TRUE	unknown	10	11
17	TRUE	Empty	H/ACA ribonucleoprotein complex subunit 4 OS=Drosophila melanogaster GN=Nop60B PE=1 SV=1	DKC1_DROME	57 kDa		unknown	12	14
18	TRUE	Empty	Troponin I OS=Drosophila melanogaster GN=wupA PE=2 SV=3	TNNI_DROME	30 kDa	TRUE	unknown	12	11
19	TRUE	Empty	Fat-body protein 1 OS=Drosophila melanogaster GN=Fbp1 PE=2 SV=2	FBP1_DROME	120 kDa		unknown	21	13
21	TRUE	Empty	Zinc finger protein CG2199 OS=Drosophila melanogaster GN=CG2199 PE=1 SV=1	Y2199_DROME	82 kDa		unknown	13	10
22	TRUE	Empty	1-phosphatidylinositol 4,5-bisphosphate phosphodiesterase OS=Drosophila melanogaster GN=norpA PE=1 SV=4	PIPA_DROME	125 kDa		unknown	12	10
23	TRUE	Empty	Larval serum protein 1 gamma chain OS=Drosophila melanogaster GN=Lsp1gamma PE=2 SV=2	LSP1G_DROME	93 kDa	TRUE	unknown	12	6
24	TRUE	Empty	Myosin light chain alkali OS=Drosophila melanogaster GN=Mlc1 PE=2 SV=4	MLC1_DROME (+2)	18 kDa		unknown	4	4
25	TRUE	Empty	Protein 4.1 homolog OS=Drosophila melanogaster GN=cora PE=1 SV=1	41_DROME	184 kDa		unknown	10	12
26	TRUE	Empty	Modifier of mdg4 OS=Drosophila melanogaster GN=mod(mdg4) PE=1 SV=1	MMD4_DROME	67 kDa		unknown	7	5
27	TRUE	Empty	Homeotic protein female sterile OS=Drosophila melanogaster GN=fs(1)h PE=1 SV=2	FSH_DROME	205 kDa	TRUE	unknown	13	8
28	TRUE	Empty	Apolipophorins OS=Drosophila melanogaster GN=Rfabg PE=1 SV=2	APLP_DROME	373 kDa		unknown	16	0
29	TRUE	Empty	Keratin, type I cytoskeletal 9 OS=Homo sapiens GN=KRT9 PE=1 SV=3	K1C9_HUMAN	62 kDa	TRUE	unknown	16	7
30	TRUE	Empty	Probable arginine--tRNA ligase, cytoplasmic OS=Drosophila melanogaster GN=Aats-arg PE=2 SV=1	SYRC_DROME	76 kDa		unknown	10	7
31	TRUE	Empty	Cluster of Heat shock 70 kDa protein cognate 4 OS=Drosophila melanogaster GN=Hsc70-4 PE=1 SV=3 (HSP7D_DROME)	HSP7D_DROME	71 kDa	TRUE	unknown	8	5
32	TRUE	Empty	Nascent polypeptide-associated complex subunit alpha OS=Drosophila melanogaster GN=Nacalpha PE=1 SV=2	NACA_DROME	23 kDa		unknown	5	5
33	TRUE	Empty	Cluster of Protein clueless OS=Drosophila melanogaster GN=clu PE=1 SV=1 (CLU_DROME)	CLU_DROME	161 kDa	TRUE	unknown	7	5
34	TRUE	Empty	Cytoplasmic FMR1-interacting protein OS=Drosophila melanogaster GN=Sra-1 PE=1 SV=1	CYFIP_DROME	149 kDa		unknown	10	8
35	TRUE	Empty	60S ribosomal protein L22 OS=Drosophila melanogaster GN=RpL22 PE=1 SV=2	RL22_DROME	31 kDa		unknown	7	7
37	TRUE	Empty	Histone H1 OS=Drosophila melanogaster GN=His1 PE=1 SV=1	H1_DROME	26 kDa		unknown	5	4
38	TRUE	Empty	Lamin Dm0 OS=Drosophila melanogaster GN=Lam PE=1 SV=4	LAM0_DROME	71 kDa		unknown	5	9
39	TRUE	Empty	Myosin heavy chain, non-muscle OS=Drosophila melanogaster GN=zip PE=1 SV=2	MYSN_DROME	237 kDa		unknown	29	0
40	TRUE	Empty	Cluster of Tubulin beta-1 chain OS=Drosophila melanogaster GN=betaTub56D PE=1 SV=2 (TBB1_DROME)	TBB1_DROME [2]	50 kDa	TRUE	unknown	7	5
41	TRUE	Empty	Probable glutamine--tRNA ligase OS=Drosophila melanogaster GN=Aats-gln PE=1 SV=1	SYQ_DROME	88 kDa		unknown	7	0
42	TRUE	Empty	Gelsolin OS=Drosophila melanogaster GN=Gel PE=1 SV=2	GELS_DROME	88 kDa		unknown	6	8
43	TRUE	Empty	Myocyte-specific enhancer factor 2 OS=Drosophila melanogaster GN=Mef2 PE=1 SV=3	MEF2_DROME	57 kDa		unknown	7	0
45	TRUE	Empty	Glutamate dehydrogenase, mitochondrial OS=Drosophila melanogaster GN=Gdh PE=1 SV=2	DHE3_DROME	63 kDa		unknown	10	5
46	TRUE	Empty	Membrane-associated protein Hem OS=Drosophila melanogaster GN=Hem PE=2 SV=1	HEM_DROME	129 kDa		unknown	6	0
47	TRUE	Empty	Putative oxidoreductase GLYR1 homolog OS=Drosophila melanogaster GN=CG4747 PE=1 SV=1	GLYR1_DROME	65 kDa		unknown	5	7
49	TRUE	Empty	Elongation factor 1-gamma OS=Drosophila melanogaster GN=Ef1gamma PE=2 SV=2	EF1G_DROME	49 kDa		unknown	7	5
50	TRUE	Empty	Cluster of Chromatin-remodeling complex ATPase chain Iswi OS=Drosophila melanogaster GN=Iswi PE=1 SV=1 (ISWI_DROME)	ISWI_DROME	119 kDa	TRUE	unknown	5	5
51	TRUE	Empty	Flightin OS=Drosophila melanogaster GN=fln PE=2 SV=1	FTN_DROME	21 kDa		unknown	5	0
52	TRUE	Empty	Glutathione S-transferase S1 OS=Drosophila melanogaster GN=GstS1 PE=1 SV=2	GST1_DROME	28 kDa		unknown	0	6
53	TRUE	Empty	Cluster of Tubulin alpha-1 chain OS=Drosophila melanogaster GN=alphaTub84B PE=2 SV=1 (TBA1_DROME)	TBA1_DROME [2]	50 kDa	TRUE	unknown	5	0
54	TRUE	Empty	Probable tyrosine--tRNA ligase, mitochondrial OS=Drosophila melanogaster GN=CG16912 PE=2 SV=1	SYYM_DROME	53 kDa		unknown	4	0
56	TRUE	Empty	Inactivation-no-after-potential D protein OS=Drosophila melanogaster GN=inaD PE=1 SV=2	INAD_DROME	74 kDa		unknown	0	4
62	TRUE	Empty	Cluster of Elongation factor 2 OS=Drosophila melanogaster GN=Ef2b PE=2 SV=4 (EF2_DROME)	EF2_DROME	94 kDa	TRUE	unknown	4	0
63	TRUE	Empty	Protein lingerer OS=Drosophila melanogaster GN=lig PE=1 SV=1	LIG_DROME	139 kDa		unknown	4	0
64	TRUE	Empty	Ribosomal L1 domain-containing protein CG13096 OS=Drosophila melanogaster GN=CG13096 PE=1 SV=1	Y3096_DROME	74 kDa	TRUE	unknown	0	7
65	TRUE	Empty	Protein argonaute-2 OS=Drosophila melanogaster GN=AGO2 PE=1 SV=3	AGO2_DROME	137 kDa		unknown	0	5
END OF FILE
